# Supplementary material for: Pilot Alkaline Extraction of Eucalyptus globulus Bark: A Natural Sustainable Solution for Wood Preservation
Source: Antioxidants (Basel). 2026 Jun 22;15(6):774. doi: 10.3390/antiox15060774 (PMC13296115; doi:10.3390/antiox15060774)
Supplement: Supplementary file 1 [file antioxidants-15-00774-s001.zip]

Archive with 1 entries (1 files):
- antioxidants-4349479-supplementary.pdf
